# Supplementary material for: Erythrocytosis-inducing PHD2 mutations implicate biological role for N-terminal prolyl-hydroxylation in HIF1α oxygen-dependent degradation domain
Source: eLife. 2025 Oct 20;14:RP107121. doi: 10.7554/eLife.107121 (PMC12537007; doi:10.7554/eLife.107121)
Supplement: Figure 2—source data 2. [file elife-107121-fig2-data2.zip]

Archive with 5 entries (4 files):
- Figure 2, source data 2/
- Figure 2, source data 2/luciferase assay for paper anti-vinculin blot 3.14.25.tif
- __MACOSX/Figure 2, source data 2/._luciferase assay for paper anti-vinculin blot 3.14.25.tif
- Figure 2, source data 2/luciferase assay for paper anti-flag blot 3.14.25.tif
- __MACOSX/Figure 2, source data 2/._luciferase assay for paper anti-flag blot 3.14.25.tif
