# Supplementary material for: Erythrocytosis-inducing PHD2 mutations implicate biological role for N-terminal prolyl-hydroxylation in HIF1α oxygen-dependent degradation domain
Source: eLife. 2025 Oct 20;14:RP107121. doi: 10.7554/eLife.107121 (PMC12537007; doi:10.7554/eLife.107121)
Supplement: Figure 2—source data 4. [file elife-107121-fig2-data4.zip]

Archive with 15 entries (14 files):
- Figure 2, source data 4/
- Figure 2, source data 4/G206C CHX rerun without K204Q FLAG blot 10.24.24.tif
- __MACOSX/Figure 2, source data 4/._G206C CHX rerun without K204Q FLAG blot 10.24.24.tif
- Figure 2, source data 4/5.0s vinc (top) A + P.tif
- __MACOSX/Figure 2, source data 4/._5.0s vinc (top) A + P.tif
- Figure 2, source data 4/R371H + H374R CHX assay FLAG blot rep 5 8.12.24.tif
- Figure 2, source data 4/G206C CHX rerun without K204Q blot 10.24.24.tif
- __MACOSX/Figure 2, source data 4/._G206C CHX rerun without K204Q blot 10.24.24.tif
- Figure 2, source data 4/W + F vimc 10.0s.tif
- __MACOSX/Figure 2, source data 4/._W + F vimc 10.0s.tif
- Figure 2, source data 4/ W + F FLAF R3 120.0s.tif
- __MACOSX/Figure 2, source data 4/._ W + F FLAF R3 120.0s.tif
- Figure 2, source data 4/R371H + H374R CHX assay vinculin blot rep 5 8.12.24.tif
- Figure 2, source data 4/10.0s FLAG (bottom) A+ P.tif
- __MACOSX/Figure 2, source data 4/._10.0s FLAG (bottom) A+ P.tif
