# Supplementary material for: Erythrocytosis-inducing PHD2 mutations implicate biological role for N-terminal prolyl-hydroxylation in HIF1α oxygen-dependent degradation domain
Source: eLife. 2025 Oct 20;14:RP107121. doi: 10.7554/eLife.107121 (PMC12537007; doi:10.7554/eLife.107121)
Supplement: Figure 2—figure supplement 1—source data 2. [file elife-107121-fig2-figsupp1-data2.zip]

Archive with 7 entries (6 files):
- Figure 2- Figure supplement 1, source data 2/
- Figure 2- Figure supplement 1, source data 2/PHD2 KO test new PHD2 antibody blot 11.22.23.tif
- __MACOSX/Figure 2- Figure supplement 1, source data 2/._PHD2 KO test new PHD2 antibody blot 11.22.23.tif
- Figure 2- Figure supplement 1, source data 2/PHD2 KO test new PHD2 vinculin blot 11.22.23.tif
- __MACOSX/Figure 2- Figure supplement 1, source data 2/._PHD2 KO test new PHD2 vinculin blot 11.22.23.tif
- Figure 2- Figure supplement 1, source data 2/PHD2 KO test new PHD2 HIF1a blot 11.22.23.tif
- __MACOSX/Figure 2- Figure supplement 1, source data 2/._PHD2 KO test new PHD2 HIF1a blot 11.22.23.tif
