# Supplementary material for: Erythrocytosis-inducing PHD2 mutations implicate biological role for N-terminal prolyl-hydroxylation in HIF1α oxygen-dependent degradation domain
Source: eLife. 2025 Oct 20;14:RP107121. doi: 10.7554/eLife.107121 (PMC12537007; doi:10.7554/eLife.107121)
Supplement: Figure 3—figure supplement 1—source data 2. [file elife-107121-fig3-figsupp1-data2.zip]

Archive with 2 entries (2 files):
- WT (TOP) and P317R (bottom) PHD2 purification gels 11.13.24.tif
- __MACOSX/._WT (TOP) and P317R (bottom) PHD2 purification gels 11.13.24.tif
